# Supplementary material for: Biological Thermal Performance of Organic and Inorganic Aerogels as Patches for Photothermal Therapy
Source: Gels. 2022 Aug 3;8(8):485. doi: 10.3390/gels8080485 (PMC9407269; doi:10.3390/gels8080485)
Supplement: Supplementary file 1 [file gels-08-00485-s001.zip]

Archive with 1 entries (1 files):
- gels-1829453-supplementary.pdf
